# Supplementary material for: Outbreak of COVID-19 among children and young adults in a cancer centre daycare unit
Source: Epidemiol Infect. 2022 Feb 21;150:e40. doi: 10.1017/S0950268822000012 (PMC8886074; doi:10.1017/S0950268822000012)
Supplement: Supplementary file 1 [file hygsup.zip]

Archive with 2 entries (2 files):
- S0950268822000012sup001.pptx
- S0950268822000012sup002.pptx
